# Supplementary material for: Investigation of the Importance of Protein 3D Structure for Assessing Conservation of Lysine Acetylation Sites in Protein Homologs
Source: Front Microbiol. 2022 Jan 31;12:805181. doi: 10.3389/fmicb.2021.805181 (PMC8843374; doi:10.3389/fmicb.2021.805181)
Supplement: Supplementary file 13 [file Table_1.XLSX]

## Sheet: Adk
UniProt ID	PDB ID_chain	3D conservation (FATCAT/Visual inspection in 3D)						1D conservation (numbering: PDB/UniProt)						3D conservation						1D conservation						Organism	Sequence Length	% Sequence Identity (PDB)
A0A0J9X1X4	3X2S_A	K136	K141	K145	K157	K192	K211	K136	K141	K145	K157	K192	K211	K	K	K	K	K	K	K	K	K	K	K	K	Escherichia coli str. K-12 substr. MDS42	214	98
A0A2R2JFU5	5X6K_A	0	0	0	A139	I169	T188	0	0	0	A139/141	I169/171	T188/190	0	0	0	A	I	T	0	0	0	A	I	T	Notothenia coriiceps	195	35
A0A2R2JFU5	5YCB_B	0	0	0	A139	I169	T188	0	0	0	A139/141	I169/171	T188/190	0	0	0	A	I	T	0	0	0	A	I	T	Notothenia coriiceps	193	35
A0A2R2JFU5	5YCC_B	0	0	0	A139	I169	T188	0	0	0	A139/141	I169/171	T188/190	0	0	0	A	I	T	0	0	0	A	I	T	Notothenia coriiceps	193	35
A0A2R2JFU6	5X6L_A	0	0	0	A139	I169	T188	0	0	0	A139/141	I169/171	T188/190	0	0	0	A	I	T	0	0	0	A	I	T	Notothenia coriiceps	195	36
A0A2R2JFU6	5XRU_A	0	0	0	A139	I169	T188	0	0	0	A139/141	I169/171	T188/190	0	0	0	A	I	T	0	0	0	A	I	T	Notothenia coriiceps	193	35
A0A452CSM2	5YCD_A	0	0	0	S139	I169	K188	0	0	0	S139	I169/171	K188	0	0	0	S	I	K	0	0	0	S	I	K	Poecilia reticulata	193	34
A7ZIN4	6HAP_A	K136	K141	K145	K157	K192	K211	K136	K141	K145	K157	K192	K211	K	K	K	K	K	K	K	K	K	K	K	K	Escherichia coli O139:H28 (strain E24377A / ETEC)	214	98
C7U112	2XB4_A	F140	P146	V150	A162	V201	A220	K145	V150	0	A162	V201	A220	F	P	V	A	V	A	K	V	0	A	V	A	Desulfovibrio gigas	223	33
C7U112	3L0P_A	I139	V153	A157	D163	V201	A220	K145	V150	0	A162	V201	A220	I	V	A	D	V	A	K	V	0	A	V	A	Desulfovibrio gigas	223	33
C7U112	3L0S_C	F140	P146	V150	A162	V201	A220	K145	V150	0	A162	V201	A220	F	P	V	A	V	A	K	V	0	A	V	A	Desulfovibrio gigas	223	33
G4V9S0	3UMF_A	0	0	0	0	K170	H189	0	0	0	V140	K170	K193	0	0	0	0	K	H	0	0	0	V	K	K	Schistosoma mansoni (Blood fluke)	217	33
M4AA20	5YCF_B	0	0	0	S139	I169	K188	0	0	0	S139	I169/171	K188	0	0	0	S	I	K	0	0	0	S	I	K	Xiphophorus maculatus (Southern platyfish) (Platypoecilus maculatus)	193	35
None	4JZK_A	K136	K141	K145	K157	K192	K211	K136	K141	K145	K157	K192	K211	K	K	K	K	K	K	K	K	K	K	K	K	Escherichia coli O104:H4 str. 2009EL-2071	214	100
O66490	2RGX_A	K137	P142	0/K146	E151	I181	E200	K137	P142	0	E151	R183	E200	K	P	K*	E	I	E	K	P	0	E	R	E	Aquifex aeolicus (strain VF5)	206	44
O66490	2RH5_B	K137	P142	0/K146	E151	I181	E200	K137	P142	0	E151	R183	E200	K	P	K*	E	I	E	K	P	0	E	R	E	Aquifex aeolicus (strain VF5)	206	44
O66490	3SR0_A	K137	P142	0/K146	E151	I181	E200	K137	P142	0	E151	R183	E200	K	P	K*	E	I	E	K	P	0	E	R	E	Aquifex aeolicus (strain VF5)	206	44
O66490	4CF7_B	K137	P142	0/K146	E151	I181	E200	K137	P142	0	E151	R183	E200	K	P	K*	E	I	E	K	P	0	E	R	E	Aquifex aeolicus (strain VF5)	206	44
O66490	4IKE_A	K137	P142	0/K146	E151	I181	E200	K137	P142	0	E151	R183	E200	K	P	K*	E	I	E	K	P	0	E	R	E	Aquifex aeolicus (strain VF5)	206	44
O66490	4JKY_A	K137	P142	0/K146	E151	I181	E200	K137	P142	0	E151	R183	E200	K	P	K*	E	I	E	K	P	0	E	R	E	Aquifex aeolicus (strain VF5)	203	44
O66490	4JL5_A	K137	P142	0/K146	E151	I181	E200	K137	P142	0	E151	R183	E200	K	P	K*	E	I	E	K	P	0	E	R	E	Aquifex aeolicus (strain VF5)	203	44
O66490	4JL6_A	K137	0	V145/K146	E151	I181	E200	K137	P142	0	E151	R183	E200	K	0	K*	E	I	E	K	P	0	E	R	E	Aquifex aeolicus (strain VF5)	203	44
O66490	4JL8_B	K137	P142	V145/K146	E151	I181	E200	K137	P142	0	E151	R183	E200	K	0	K*	E	I	E	K	P	0	E	R	E	Aquifex aeolicus (strain VF5)	203	44
O66490	4JLA_B	K137	P142	V145/K146	E151	I181	E200	K137	P142	0	E151	R183	E200	K	0	K*	E	I	E	K	P	0	E	R	E	Aquifex aeolicus (strain VF5)	203	44
O66490	4JLB_B	K137	P142	V145/K146	E151	I181	E200	K137	P142	0	E151	R183	E200	K	0	K*	E	I	E	K	P	0	E	R	E	Aquifex aeolicus (strain VF5)	203	44
O66490	4JLD_A	K137	0	V145/K146	E151	I181	E200	K137	P142	0	E151	R183	E200	K	0	K*	E	I	E	K	P	0	E	R	E	Aquifex aeolicus (strain VF5)	203	44
O66490	4JLO_A	K137	0	V145/K146	E151	I181	E200	K137	P142	0	E151	R183	E200	K	0	K*	E	I	E	K	P	0	E	R	E	Aquifex aeolicus (strain VF5)	203	43
O66490	4JLP_A	K137	0	V145/K146	E151	I181	E200	K137	P142	0	E151	R183	E200	K	0	K*	E	I	E	K	P	0	E	R	E	Aquifex aeolicus (strain VF5)	203	43
P00568	1Z83_C	0	0	0	V139	I169	T188	0	0	0	0	R171	A192	0	0	0	V	I	T	0	0	0	0	R	A	Homo sapiens (Human)	196	35
P00568	2C95_A	0	0	0	V139	I169	T188	0	0	0	0	R171	A192	0	0	0	V	I	T	0	0	0	0	R	A	Homo sapiens (Human)	196	35
P00571	3ADK_A	0	0	0	V139	I169	T188	0	0	0	0	R171	T192	0	0	0	V	I	T	0	0	0	0	R	T	Sus scrofa (Pig)	195	36
P07170	1AKY_A	I145	K150	K154	S166	I196	N215	I145/147	K150/152	K154/156	S166/168	0	N215/217	I	K	K	S	I	N	I	K	K	S	0	N	Saccharomyces cerevisiae (strain ATCC 204508 / S288c) (Baker's yeast)	220	46
P07170	1DVR_B	I145	K150	K154	S166	I196	N215	I145/147	K150/152	K154/156	S166/168	0	N215/217	I	K	K	S	I	N	I	K	K	S	0	N	Saccharomyces cerevisiae (strain ATCC 204508 / S288c) (Baker's yeast)	220	45
P07170	2AKY_A	I145	K150	K154	S166	I196	N215	I145/147	K150/152	K154/156	S166/168	0	N215/217	I	K	K	S	I	N	I	K	K	S	0	N	Saccharomyces cerevisiae (strain ATCC 204508 / S288c) (Baker's yeast)	220	46
P07170	3AKY_A	I145	K150	K154	S166	I196	N215	I145/147	K150/152	K154/156	S166/168	0	N215/217	I	K	K	S	I	N	I	K	K	S	0	N	Saccharomyces cerevisiae (strain ATCC 204508 / S288c) (Baker's yeast)	220	46
P08166	1AK2_A	E156	K161	K165	S177	I207	A226	R151/152	E156/157	P160/161	P172/173	0	F221/222	E	K	K	S	I	A	R	E	P	P	0	F	Bos taurus (Bovine)	233	53
P08166	2AK2_A	E156	K161	K165	S177	I207	A226	R151/152	E156/157	P160/161	P172/173	0	F221/222	E	K	K	S	I	A	R	E	P	P	0	F	Bos taurus (Bovine)	233	53
P08760	2AK3_A	E139	K144	I148	E160	V190	A208	E139/141	K144/146	I148/150	E160/162	0	T212/214	E	K	I	E	V	A	E	K	I	E	0	T	Bos taurus (Bovine)	226	44
P16304	1P3J_A	V140	K145	I149	A161	Y191	D210	V140	K145	I149	A161	0	D210	V	K	I	A	Y	D	V	K	I	A	0	D	Bacillus subtilis (strain 168)	217	47
P16304	2EU8_B	V140	K145	I149	A161	Y191	D210	V140	K145	I149	A161	0	D210	V	K	I	A	Y	D	V	K	I	A	0	D	Bacillus subtilis (strain 168)	216	47
P16304	2OO7_B	V140	K145	I149	A161	Y191	D210	V140	K145	I149	A161	0	D210	V	K	I	A	Y	D	V	K	I	A	0	D	Bacillus subtilis (strain 168)	217	47
P16304	2ORI_B	V140	K145	I149	A161	Y191	D210	V140	K145	I149	A161	0	D210	V	K	I	A	Y	D	V	K	I	A	0	D	Bacillus subtilis (strain 168)	216	47
P16304	2OSB_B	V140	K145	I149	A161	Y191	D210	V140	K145	I149	A161	0	D210	V	K	I	A	Y	D	V	K	I	A	0	D	Bacillus subtilis (strain 168)	216	47
P16304	2P3S_A	V140	K145	I149	A161	Y191	D210	V140	K145	I149	A161	0	D210	V	K	I	A	Y	D	V	K	I	A	0	D	Bacillus subtilis (strain 168)	217	47
P16304	2QAJ_B	V140	K145	I149	A161	Y191	D210	V140	K145	I149	A161	0	D210	V	K	I	A	Y	D	V	K	I	A	0	D	Bacillus subtilis (strain 168)	217	47
P16304	3DKV_A	V140	K145	I149	A161	V191	V210	V140	K145	I149	A161	0	D210	V	K	I	A	V	V	V	K	I	A	0	D	Bacillus subtilis (strain 168)	217	50
P16304	3DL0_A	V140	K145	I149	A161	Y191	V210	V140	K145	I149	A161	0	D210	V	K	I	A	Y	V	V	K	I	A	0	D	Bacillus subtilis (strain 168)	216	48
P16304	4MKF_A	V140	K145	I149	A161	Y191	D210	V140	K145	I149	A161	0	D210	V	K	I	A	Y	D	V	K	I	A	0	D	Bacillus subtilis (strain 168)	217	47
P16304	4MKG_A	V140	K145	I149	A161	V191	V210	V140	K145	I149	A161	0	D210	V	K	I	A	V	V	V	K	I	A	0	D	Bacillus subtilis (strain 168)	217	50
P16304	4MKH_A	V140	K145	I149	A161	V191	V210	V140	K145	I149	A161	0	D210	V	K	I	A	V	V	V	K	I	A	0	D	Bacillus subtilis (strain 168)	222	49
P16304	4QBF_A	V140	K145	I149	A161	V191	V210	V140	K145	I149	A161	0	D210	V	K	I	A	V	V	V	K	I	A	0	D	Bacillus subtilis (strain 168)	217	50
P16304	4QBG_B	V140	K145	I149	A161	V191	E210	V140	K145	I149	A161	0	D210	V	K	I	A	V	E	V	K	I	A	0	D	Bacillus subtilis (strain 168)	217	47
P16304	4TYP_C	V140	K145	I149	A161	V191	E210	V140	K145	I149	A161	0	D210	V	K	I	A	V	E	V	K	I	A	0	D	Bacillus subtilis (strain 168)	217	47
P16304	4TYQ_A	V140	K145	I149	A161	V191	E210	V140	K145	I149	A161	0	D210	V	K	I	A	V	E	V	K	I	A	0	D	Bacillus subtilis (strain 168)	217	48
P16304	5X6I_A	V140	K145	I149	A161	Y191	D210	V140	K145	I149	A161	0	D210	V	K	I	A	Y	D	V	K	I	A	0	D	Bacillus subtilis (strain 168)	217	47
P27142	1ZIN_A	I140	A145	V149	A161	Y191	E210	I140	A145	V149	A161	0	E210	I	A	V	A	Y	E	I	A	V	A	0	E	Geobacillus stearothermophilus (Bacillus stearothermophilus)	217	45
P27142	1ZIO_A	I140	A145	V149	A161	Y191	E210	I140	A145	V149	A161	0	E210	I	A	V	A	Y	E	I	A	V	A	0	E	Geobacillus stearothermophilus (Bacillus stearothermophilus)	217	45
P27142	1ZIP_A	I140	A145	V149	A161	Y191	E210	I140	A145	V149	A161	0	E210	I	A	V	A	Y	E	I	A	V	A	0	E	Geobacillus stearothermophilus (Bacillus stearothermophilus)	217	45
P27142	4QBH_A	I140	A145	V149	A161	Y191	E210	I140	A145	V149	A161	0	E210	I	A	V	A	Y	E	I	A	V	A	0	E	Geobacillus stearothermophilus (Bacillus stearothermophilus)	217	47
P27142	4QBI_A	I140	A145	V149	A161	Y191	E210	I140	A145	V149	A161	0	E210	I	A	V	A	Y	E	I	A	V	A	0	E	Geobacillus stearothermophilus (Bacillus stearothermophilus)	217	47
P27144	2AR7_B	D139	H144	I148	E160	V190	T208	D139	H144	I148/150	E160	E198	0	D	H	I	E	V	T	D	H	I	E	E	0	Homo sapiens (Human)	246	41
P27144	2BBW_B	D139	H144	I148	E160	V190	T208	D139	H144	I148/150	E160	E198	0	D	H	I	E	V	T	D	H	I	E	E	0	Homo sapiens (Human)	246	41
P27144	3NDP_B	D139	H144	I148	E160	V190	T208	D139	H144	I148/150	E160	E198	0	D	H	I	E	V	T	D	H	I	E	E	0	Homo sapiens (Human)	231	41
P30085	1TEV_A	0	0	0	S141	K171	Q190	0	0	K136	S141	K173	Q190	0	0	0	S	K	Q	0	0	K	S	K	Q	Homo sapiens (Human)	196	32
P43188	1ZAK_B	K142	E147	I151	F159	I187	E206	K142	E147	0	F159	0	E206	K	E	I	F	I	E	K	E	0	F	0	E	Zea mays (Maize)	222	43
P54819	2C9Y_A	E155	K160	K164	S176	I206	A225	E155	K160	K164	S176	V219	M237	E	K	K	S	I	A	E	K	K	S	V	M	Homo sapiens (Human)	242	54
P69441	1AKE_A	K136	K141	K145	K157	K192	K211	K136	K141	K145	K157	K192	K211	K	K	K	K	K	K	K	K	K	K	K	K	Escherichia coli (strain K12)	214	100
P69441	1ANK_A	K136	K141	K145	K157	K192	K211	K136	K141	K145	K157	K192	K211	K	K	K	K	K	K	K	K	K	K	K	K	Escherichia coli (strain K12)	214	100
P69441	1E4V_A	K136	K141	K145	K157	K192	K211	K136	K141	K145	K157	K192	K211	K	K	K	K	K	K	K	K	K	K	K	K	Escherichia coli (strain K12)	214	99
P69441	1E4Y_A	K136	K141	K145	K157	K192	K211	K136	K141	K145	K157	K192	K211	K	K	K	K	K	K	K	K	K	K	K	K	Escherichia coli (strain K12)	214	99
P69441	2ECK_A	K136	K141	K145	K157	K192	K211	K136	K141	K145	K157	K192	K211	K	K	K	K	K	K	K	K	K	K	K	K	Escherichia coli (strain K12)	214	100
P69441	3HPQ_B	K136	K141	K145	K157	K192	K211	K136	K141	K145	K157	K192	K211	K	K	K	K	K	K	K	K	K	K	K	K	Escherichia coli (strain K12)	214	100
P69441	3HPR_A	K136	K141	K145	K157	K192	K211	K136	K141	K145	K157	K192	K211	K	K	K	K	K	K	K	K	K	K	K	K	Escherichia coli (strain K12)	214	99
P69441	4AKE_B	K136	K141	K145	K157	K192	K211	K136	K141	K145	K157	K192	K211	K	K	K	K	K	K	K	K	K	K	K	K	Escherichia coli (strain K12)	214	100
P69441	4X8H_A	K136	K141	K145	K157	K192	K211	K136	K141	K145	K157	K192	K211	K	K	K	K	K	K	K	K	K	K	K	K	Escherichia coli (strain K12)	214	99
P69441	4X8L_B	K136	K141	K145	K157	K192	K211	K136	K141	K145	K157	K192	K211	K	K	K	K	K	K	K	K	K	K	K	K	Escherichia coli (strain K12)	214	99
P69441	4X8M_A	K136	K141	K145	K157	K192	K211	K136	K141	K145	K157	K192	K211	K	K	K	K	K	K	K	K	K	K	K	K	Escherichia coli (strain K12)	214	99
P69441	4X8O_B	K136	K141	K145	K157	K192	K211	K136	K141	K145	K157	K192	K211	K	K	K	K	K	K	K	K	K	K	K	K	Escherichia coli (strain K12)	214	99
P69441	5EJE_B	K136	K141	K145	K157	K192	K211	K136	K141	K145	K157	K192	K211	K	K	K	K	K	K	K	K	K	K	K	K	Escherichia coli (strain K12)	214	99
P69441	6F7U_A	K136	K141	K145	K157	K192	K211	K136	K141	K145	K157	K192	K211	K	K	K	K	K	K	K	K	K	K	K	K	Escherichia coli (strain K12)	214	100
P69441	6HAM_A	K136	K141	K145	K157	K192	K211	K136	K141	K145	K157	K192	K211	K	K	K	K	K	K	K	K	K	K	K	K	Escherichia coli (strain K12)	214	97
P69441	6RZE_A	K136	K141	K145	K157	K192	K211	K136	K141	K145	K157	K192	K211	K	K	K	K	K	K	K	K	K	K	K	K	Escherichia coli (strain K12)	214	99
P69441	6S36_A	K136	K141	K145	K157	K192	K211	K136	K141	K145	K157	K192	K211	K	K	K	K	K	K	K	K	K	K	K	K	Escherichia coli (strain K12)	214	99
P84139	1S3G_A	L140	Q145	K149	A161	V191	V210	L140	Q145	K149	A161	0	V210	L	Q	K	A	V	V	L	Q	K	A	0	V	Sporosarcina globispora (Bacillus globisporus)	217	49
P84139	5X6J_A	L140	Q145	K149	A161	V191	V210	L140	Q145	K149	A161	0	V210	L	Q	K	A	V	V	L	Q	K	A	0	V	Sporosarcina globispora (Bacillus globisporus)	217	50
P9WKF5	1P4S_A	0	0	0	A130	0/L159	R177	0	0	0	A130	0	R177	0	0	0	A	L*	R	0	0	0	A	0	R	Mycobacterium tuberculosis (strain ATCC 25618 / H37Rv)	181	38
P9WKF5	2CDN_A	0	0	0	A130	Q158	R177	0	0	0	A130	0	R177	0	0	0	A	Q	R	0	0	0	A	0	R	Mycobacterium tuberculosis (strain ATCC 25618 / H37Rv)	201	38
Q04ML5	4NTZ_A	V141	V146	E150/K149	E157	L187	K206	V141	V146	0	E157	0	K206	V	V	K*	E	L	K	V	V	0	E	0	K	Streptococcus pneumoniae serotype 2 (strain D39 / NCTC 7466)	217	39
Q04ML5	4NU0_B	V141	V146	E150/K149	E157	L187	K206	V141	V146	0	E157	0	K206	V	V	K*	E	L	K	V	V	0	E	0	K	Streptococcus pneumoniae serotype 2 (strain D39 / NCTC 7466)	217	39
Q04ML5	4W5H_A	0	D147	E150/K149	0/E157	L187	K206	V141	V146	0	E157	0	K206	0	D	K*	E*	L	K	V	V	0	E	0	K	Streptococcus pneumoniae serotype 2 (strain D39 / NCTC 7466)	217	39
Q04ML5	4W5J_B	V141	V146	0	E157	L187	K206	V141	V146	0	E157	0	K206	V	V	0	E	L	K	V	V	0	E	0	K	Streptococcus pneumoniae serotype 2 (strain D39 / NCTC 7466)	217	39
Q3JVB1	3GMT_A	K136	K141	K145	D157	A198	0	K136	K141	K145	D157	N192	D217	K	K	K	D	A	0	K	K	K	D	N	D	Burkholderia pseudomallei (strain 1710b)	230	64
Q5CRC5	3BE4_A	K145	K150	I154	D166	I196	K215	K145/147	K150/152	I154/156	D166/168	K198/200	K215/217	K	K	I	D	I	K	K	K	I	D	K	K	Cryptosporidium parvum (strain Iowa II)	217	49
Q5NFR4	4PZL_D	K136	K141	K145	T157	K194	D213	K136	K141	K145	T157	K191	D213	K	K	K	T	K	D	K	K	K	T	K	D	Francisella tularensis subsp. tularensis (strain SCHU S4 / Schu 4)	242	58
Q5SHQ9	3CM0_A	0	0	0	S133	V163	A182	0	0	0	S133	K165	A182	0	0	0	S	V	A	0	0	0	S	K	A	Thermus thermophilus (strain HB8 / ATCC 27634 / DSM 579)	186	38
Q68EH2	5XZ2_A	0	0	0	A139	I169	K188	0	0	0	A139/141	0	K188	0	0	0	A	I	K	0	0	0	A	0	K	Danio rerio (Zebrafish) (Brachydanio rerio)	196	34
Q6B341	3FB4_A	I140	A145	I149	I161	V191	D210	I140	A145	I149	I161	0	D210	I	A	I	I	V	D	I	A	I	I	0	D	Jeotgalibacillus marinus	216	49
Q6LTE1	4K46_A	V136	K141	K145	E157	Q192	K211	V136	K141	K145	E157	Q192	K211	V	K	K	E	Q	K	V	K	K	E	Q	K	Photobacterium profundum (strain SS9)	214	73
Q7Z0H0	3TLX_A	I168	K173	R177	E189	L219	Q238	I168	K173	R177	E189	0	K234	I	K	R	E	L	Q	I	K	R	E	0	K	Plasmodium falciparum	243	44
Q9KTB7	4NP6_B	V136	K141	K145	E157	Q192	K211	V135	K141	K145	E157	Q192	K211	V	K	K	E	Q	K	V	K	K	E	Q	K	Vibrio cholerae serotype O1 (strain ATCC 39315 / El Tor Inaba N16961)	217	74
Q9UIJ7	1ZD8_A	E140	K145	I149	E161	V191	A209	E140/141	K145/146	I149/150	E161/162	S196/197	P226/227	E	K	I	E	V	A	E	K	I	E	S	P	Homo sapiens (Human)	227	44
Q9UIJ7	6ZJB_A	E141	K146	I150	E162	V192	A210	E140/141	K145/146	I149/150	E161/162	S196/197	P226/227	E	K	I	E	V	A	E	K	I	E	S	P	Homo sapiens (Human)	227	44
Q9UIJ7	6ZJD_A	E141	K146	I150	E162	V192	A210	E140/141	K145/146	I149/150	E161/162	S196/197	P226/227	E	K	I	E	V	A	E	K	I	E	S	P	Homo sapiens (Human)	227	44
Q9UIJ7	6ZJE_A	E141	K146	I150	E162	V192	A210	E140/141	K145/146	I149/150	E161/162	S196/197	P226/227	E	K	I	E	V	A	E	K	I	E	S	P	Homo sapiens (Human)	227	44
Q9Y6K8	2BWJ_A	0	0	0	0	Q172	T191	0	0	0	V142/507	N177/542	S195/560	0	0	0	0	Q	T	0	0	0	V	N	S	Homo sapiens (Human)	199	30
synthetic construct	5G3Y_A	I140	K145	V149	S161	L191	A210	I140	K145	V149	S161	0	A210	I	K	V	S	L	A	I	K	V	S	0	A	synthetic construct ancestor 1	226	57
synthetic construct	5G3Z_A	I140	K145	V149	A161	Y191	A210	I140	K145	V149	A161	0	A210	I	K	V	A	Y	A	I	K	V	A	0	A	synthetic construct ancestor 3	217	50
synthetic construct	5G40_A	I140	K145	I149	A161	V191	A210	I140	K145	I149	A161	0	A210	I	K	I	A	V	A	I	K	I	A	0	A	synthetic construct ancestor 4	223	49
synthetic construct	5G41_A	I140	K145	I149	A161	Y191	A210	I140	K145	I149	A161	0	A210	I	K	I	A	Y	A	I	K	I	A	0	A	synthetic construct ancestor 4	223	49
* indicates residue in 3D via manual inspection

## Sheet: Icd
UniProt ID	PDB ID_chain	3D conservation (FATCAT/Visual inspection in 3D)							1D conservation (numbering: PDB/UniProt)							3D conservation							1D conservation							Organism	Sequence Length	% Sequence Identity (PDB)
O29610	2IV0_B	K5	E13	K170	R173	K228	Y260/I251	K372	K5	E13	K170	R173	K228	K259	K372	K	E	K	R	K	I*	K	K	E	K	R	K	K	K	Archaeoglobus fulgidus (strain ATCC 49558 / VC-16 / DSM 4304 / JCM 9628 / NBRC 100126)	412	57
P08200	1AI2_A	K4	K12	K174	K177	K235	K265	K378	K4	K12	K174	K177	K235	K265	K378	K	K	K	K	K	K	K	K	K	K	K	K	K	K	Escherichia coli (strain K12)	416	100
P08200	1AI3_A	K4	K12	K174	K177	K235	K265	K378	K4	K12	K174	K177	K235	K265	K378	K	K	K	K	K	K	K	K	K	K	K	K	K	K	Escherichia coli (strain K12)	416	100
P08200	1BL5_A	K4	K12	K174	K177	K235	K265	K378	K4	K12	K174	K177	K235	K265	K378	K	K	K	K	K	K	K	K	K	K	K	K	K	K	Escherichia coli (strain K12)	414	100
P08200	1CW1_A	K4	K12	K174	K177	K235	K265	K378	K4	K12	K174	K177	K235	K265	K378	K	K	K	K	K	K	K	K	K	K	K	K	K	K	Escherichia coli (strain K12)	416	100
P08200	1CW4_A	K4	K12	K174	K177	K235	K265	K378	K4	K12	K174	K177	K235	K265	K378	K	K	K	K	K	K	K	K	K	K	K	K	K	K	Escherichia coli (strain K12)	416	100
P08200	1CW7_A	K4	K12	K174	K177	K235	K265	K378	K4	K12	K174	K177	K235	K265	K378	K	K	K	K	K	K	K	K	K	K	K	K	K	K	Escherichia coli (strain K12)	416	100
P08200	1GRO_A	K4	K12	K174	K177	K235	K265	K378	K4	K12	K174	K177	K235	K265	K378	K	K	K	K	K	K	K	K	K	K	K	K	K	K	Escherichia coli (strain K12)	416	99
P08200	1GRP_A	K4	K12	K174	K177	K235	K265	K378	K4	K12	K174	K177	K235	K265	K378	K	K	K	K	K	K	K	K	K	K	K	K	K	K	Escherichia coli (strain K12)	416	99
P08200	1HJ6_A	K4	K12	K174	K177	K235	K265	K378	K4	K12	K174	K177	K235	K265	K378	K	K	K	K	K	K	K	K	K	K	K	K	K	K	Escherichia coli (strain K12)	416	100
P08200	1IDC_A	K4	K12	K174	K177	K235	K265	K378	K4	K12	K174	K177	K235	K265	K378	K	K	K	K	K	K	K	K	K	K	K	K	K	K	Escherichia coli (strain K12)	416	100
P08200	1IDD_A	K4	K12	K174	K177	K235	K265	K378	K4	K12	K174	K177	K235	K265	K378	K	K	K	K	K	K	K	K	K	K	K	K	K	K	Escherichia coli (strain K12)	416	100
P08200	1IDE_A	K4	K12	K174	K177	K235	K265	K378	K4	K12	K174	K177	K235	K265	K378	K	K	K	K	K	K	K	K	K	K	K	K	K	K	Escherichia coli (strain K12)	416	100
P08200	1IDF_A	K4	K12	K174	K177	K235	K265	K378	K4	K12	K174	K177	K235	K265	K378	K	K	K	K	K	K	K	K	K	K	K	K	K	K	Escherichia coli (strain K12)	416	100
P08200	1IKA_A	K4	K12	K174	K177	K235	K265	K378	K4	K12	K174	K177	K235	K265	K378	K	K	K	K	K	K	K	K	K	K	K	K	K	K	Escherichia coli (strain K12)	416	100
P08200	1ISO_A	K4	K12	K174	K177	K235	K265	K378	K4	K12	K174	K177	K235	K265	K378	K	K	K	K	K	K	K	K	K	K	K	K	K	K	Escherichia coli (strain K12)	416	98
P08200	1P8F_A	K4	K12	K174	K177	K235	K265	K378	K4	K12	K174	K177	K235	K265	K378	K	K	K	K	K	K	K	K	K	K	K	K	K	K	Escherichia coli (strain K12)	416	100
P08200	1PB1_A	K4	K12	K174	K177	K235	K265	K378	K4	K12	K174	K177	K235	K265	K378	K	K	K	K	K	K	K	K	K	K	K	K	K	K	Escherichia coli (strain K12)	416	100
P08200	1PB3_A	K4	K12	K174	K177	K235	K265	K378	K4	K12	K174	K177	K235	K265	K378	K	K	K	K	K	K	K	K	K	K	K	K	K	K	Escherichia coli (strain K12)	416	100
P08200	1SJS_A	K4	K12	K174	K177	K235	K265	K378	K4	K12	K174	K177	K235	K265	K378	K	K	K	K	K	K	K	K	K	K	K	K	K	K	Escherichia coli (strain K12)	416	100
P08200	3ICD_A	K4	K12	K174	K177	K235	K265	K378	K4	K12	K174	K177	K235	K265	K378	K	K	K	K	K	K	K	K	K	K	K	K	K	K	Escherichia coli (strain K12)	416	100
P08200	3LCB_D	S3/K4	K12	K174	K177	K235	K265	K378	K4	K12	K174	K177	K235	K265	K378	K*	K	K	K	K	K	K	K	K	K	K	K	K	K	Escherichia coli O157:H7	416	100
P08200	4AJ3_A	K4	K12	K174	K177	K235	K265	K378	K4	K12	K174	K177	K235	K265	K378	K	K	K	K	K	K	K	K	K	K	K	K	K	K	Escherichia coli (strain K12)	416	100
P08200	4AJA_A	K4	K12	K174	K177	K235	K265	K378	K4	K12	K174	K177	K235	K265	K378	K	K	K	K	K	K	K	K	K	K	K	K	K	K	Escherichia coli (strain K12)	416	100
P08200	4AJB_A	K4	K12	K174	K177	K235	K265	K378	K4	K12	K174	K177	K235	K265	K378	K	K	K	K	K	K	K	K	K	K	K	K	K	K	Escherichia coli (strain K12)	416	100
P08200	4AJC_A	K4	K12	K174	K177	K235	K265	K378	K4	K12	K174	K177	K235	K265	K378	K	K	K	K	K	K	K	K	K	K	K	K	K	K	Escherichia coli (strain K12)	416	100
P08200	4AJR_A	K4	K12	K174	K177	K235	K265	K378	K4	K12	K174	K177	K235	K265	K378	K	K	K	K	K	K	K	K	K	K	K	K	K	K	Escherichia coli (strain K12)	416	100
P08200	4AJS_A	K4	K12	K174	K177	K235	K265	K378	K4	K12	K174	K177	K235	K265	K378	K	K	K	K	K	K	K	K	K	K	K	K	K	K	Escherichia coli (strain K12)	416	100
P08200	4BNP_A	K4	K12	K174	K177	K235	K265	K378	K4	K12	K174	K177	K235	K265	K378	K	K	K	K	K	K	K	K	K	K	K	K	K	K	Escherichia coli (strain K12)	416	100
P08200	4ICD_A	K4	K12	K174	K177	K235	K265	K378	K4	K12	K174	K177	K235	K265	K378	K	K	K	K	K	K	K	K	K	K	K	K	K	K	Escherichia coli (strain K12)	416	100
P08200	4P69_D	S3/K4	K12	K174	K177	K235	K265	K378	K4	K12	K174	K177	K235	K265	K378	K*	K	K	K	K	K	K	K	K	K	K	K	K	K	Escherichia coli O157:H7	415	100
P08200	5ICD_A	K4	K12	K174	K177	K235	K265	K378	K4	K12	K174	K177	K235	K265	K378	K	K	K	K	K	K	K	K	K	K	K	K	K	K	Escherichia coli (strain K12)	416	100
P08200	6ICD_A	K4	K12	K174	K177	K235	K265	K378	K4	K12	K174	K177	K235	K265	K378	K	K	K	K	K	K	K	K	K	K	K	K	K	K	Escherichia coli (strain K12)	416	100
P08200	7ICD_A	K4	K12	K174	K177	K235	K265	K378	K4	K12	K174	K177	K235	K265	K378	K	K	K	K	K	K	K	K	K	K	K	K	K	K	Escherichia coli (strain K12)	416	100
P08200	8ICD_A	K4	K12	K174	K177	K235	K265	K378	K4	K12	K174	K177	K235	K265	K378	K	K	K	K	K	K	K	K	K	K	K	K	K	K	Escherichia coli (strain K12)	416	100
P08200	9ICD_A	K4	K12	K174	K177	K235	K265	K378	K4	K12	K174	K177	K235	K265	K378	K	K	K	K	K	K	K	K	K	K	K	K	K	K	Escherichia coli (strain K12)	416	100
P28834	3BLW_A	0	0	0	0	K188	0	K313	R4	T10	0	0	K188/199	0	K313/324	0	0	0	0	K	0	K	R	T	0	0	K	0	K	Saccharomyces cerevisiae (strain ATCC 204508 / S288c) (Baker's yeast)	354	30
P28834	3BLX_O	0	0	0	0	K188	0	K313	R4	T10	0	0	K188/199	0	K313/324	0	0	0	0	K	0	K	R	T	0	0	K	0	K	Saccharomyces cerevisiae (strain ATCC 204508 / S288c) (Baker's yeast)	354	30
P28834	3BLV_G	0	0	0	0	K188	0	K313	R4	T10	0	0	K188/199	0	K313/324	0	0	0	0	K	0	K	R	T	0	0	K	0	K	Saccharomyces cerevisiae (strain ATCC 204508 / S288c) (Baker's yeast)	354	30
P33197	2D1C_B	0	P2/L15	0	0	K196	0	N319	0	K10	0	0	K196	0	N319	0	L*	0	0	K	0	N	0	K	0	0	K	0	N	Thermus thermophilus (strain HB8 / ATCC 27634 / DSM 579)	496	36
P39126	1HQS_B	0	E5	K165	S168	K226	S271/F249	K384	0	E5	K165	S168	K226	R256	K384	0	E	K	S	K	F*	K	0	E	K	S	K	R	K	Bacillus subtilis (strain 168)	423	67
P50213	5GRE_A	0	0	0	0	R178	0	A302	0	S8	0	0	R178/205	0	A302/329	0	0	0	0	R	0	A	0	S	0	0	R	0	A	Homo sapiens (Human)	354	32
P50213	5GRF_A	0	0	0	0	R178	0	A302	0	S8	0	0	R178/205	0	A302/329	0	0	0	0	R	0	A	0	S	0	0	R	0	A	Homo sapiens (Human)	354	32
P50213	5GRH_A	0	0	0	0	R178	0	A302	0	S8	0	0	R178/205	0	A302/329	0	0	0	0	R	0	A	0	S	0	0	R	0	A	Homo sapiens (Human)	354	32
P50213	5GRI_A	0	0	0	0	R178	0	A302	0	S8	0	0	R178/205	0	A302/329	0	0	0	0	R	0	A	0	S	0	0	R	0	A	Homo sapiens (Human)	354	32
P50213	5GRL_A	0	0	0	0	R178	0	A302	0	S8	0	0	R178/205	0	A302/329	0	0	0	0	R	0	A	0	S	0	0	R	0	A	Homo sapiens (Human)	354	32
P50213	5YVT_A	0	0	0	0	R178	0	A302	0	S8	0	0	R178/205	0	A302/329	0	0	0	0	R	0	A	0	S	0	0	R	0	A	Homo sapiens (Human)	354	32
P50213	6KDE_C	0	0	0	0	R178	0	A302	0	S8	0	0	R178/205	0	A302/329	0	0	0	0	R	0	A	0	S	0	0	R	0	A	Homo sapiens (Human)	356	32
P50213	6KDF_I	0	0	0	0	R178	0	A302	0	S8	0	0	R178/205	0	A302/329	0	0	0	0	R	0	A	0	S	0	0	R	0	A	Homo sapiens (Human)	356	32
P50213	6KDY_E	0	0	0	0	R178	0	A302	0	S8	0	0	R178/205	0	A302/329	0	0	0	0	R	0	A	0	S	0	0	R	0	A	Homo sapiens (Human)	356	32
P50213	6KE3_E	0	0	0	0	R178	0	A302	0	S8	0	0	R178/205	0	A302/329	0	0	0	0	R	0	A	0	S	0	0	R	0	A	Homo sapiens (Human)	356	32
P50213	6L57_A	0	0	0	0	R178	0	A302	0	S8	0	0	R178/205	0	A302/329	0	0	0	0	R	0	A	0	S	0	0	R	0	A	Homo sapiens (Human)	357	32
P50213	6L59_A	0	0	0	0	R178	0	A302	0	S8	0	0	R178/205	0	A302/329	0	0	0	0	R	0	A	0	S	0	0	R	0	A	Homo sapiens (Human)	357	32
Q02NB5	5M2E_D	K5	D13	K176	K179	K237	Q267	K380	K5	D13	K176	K179	K237	Q267	K380	K	D	K	K	K	Q	K	K	D	K	K	K	Q	K	Pseudomonas aeruginosa (strain UCBPP-PA14)	418	79
Q3JV82	3DMS_A	H5	D13	K176	K179	K237	K267	S380	Q4	D13	K176	K179	K237	K267	S380	H	D	K	K	K	K	S	Q	D	K	K	K	K	S	Burkholderia pseudomallei (strain 1710b)	427	75
Q5JFV8	5HN3_A	0	0	0	0	T168	0	A287	0	0	0	0	T168	0	A287	0	0	0	0	T	0	A	0	0	0	0	T	0	A	Thermococcus kodakarensis (strain ATCC BAA-918 / JCM 12380 / KOD1) (Pyrococcus kodakaraensis (strain KOD1))	353	30
Q5JFV8	5HN4_A	0	0	0	0	0	0	A287	0	0	0	0	T168	0	A287	0	0	0	0	0	0	A	0	0	0	0	T	0	A	Thermococcus kodakarensis (strain ATCC BAA-918 / JCM 12380 / KOD1) (Pyrococcus kodakaraensis (strain KOD1))	353	30
Q5JFV8	5HN5_A	0	0	0	0	0/L167	0	A287	0	0	0	0	T168	0	A287	0	0	0	0	L*	0	A	0	0	0	0	T	0	A	Thermococcus kodakarensis (strain ATCC BAA-918 / JCM 12380 / KOD1) (Pyrococcus kodakaraensis (strain KOD1))	353	30
Q5JFV8	5HN6_A	0	0	0	0	0/L167	0	A287	0	0	0	0	T168	0	A287	0	0	0	0	L*	0	A	0	0	0	0	T	0	A	Thermococcus kodakarensis (strain ATCC BAA-918 / JCM 12380 / KOD1) (Pyrococcus kodakaraensis (strain KOD1))	353	30
Q5SIJ1	3ASJ_C	0	0	0	0	P176	0	K299	0	0	0	0	P176	0	K299	0	0	0	0	P	0	K	0	0	0	0	P	0	K	Thermus thermophilus (strain HB8 / ATCC 27634 / DSM 579)	334	32
Q5ZXB6	6C0E_B	K9	E17	K180	Q183	K241	E271	R384	K9	E17	K180	Q183	K241	E271	R384	K	E	K	Q	K	E	R	K	E	K	Q	K	E	R	Legionella pneumophila subsp. pneumophila (strain Philadelphia 1 / ATCC 33152 / DSM 7513)	419	75
Q72IW9	1X0L_A	0	0	0	0	P176	0	K299	0	0	0	0	P176	0	K299	0	0	0	0	P	0	K	0	0	0	0	P	0	K	Thermus thermophilus (strain HB27 / ATCC BAA-163 / DSM 7039)	333	32
Q72IW9	3AH3_C	0	0	0	0	P176	0	K299	0	0	0	0	P176	0	K299	0	0	0	0	P	0	K	0	0	0	0	P	0	K	Thermus thermophilus (strain HB27 / ATCC BAA-163 / DSM 7039)	334	32
Q72IW9	4YB4_A	0	0	0	0	P176	0	K299	0	0	0	0	P176	0	K299	0	0	0	0	P	0	K	0	0	0	0	P	0	K	Thermus thermophilus (strain HB27 / ATCC BAA-163 / DSM 7039)	334	32
Q8GAX0	2D4V_C	H4	S12	K174	R177	K235	Q262	A391	H4	S12	K174	R177	K235	K268	A391	H	S	K	R	K	Q	A	H	S	K	R	K	K	A	Acidithiobacillus thiooxidans (Thiobacillus thiooxidans)	429	61
Q96YK6	2DHT_A	L2	E10	K170	D173	K228	K260/V251	K369	K4	E10	K170	D173	K228	N257	K369	L	E	K	D	K	V*	K	K	E	K	D	K	N	K	Sulfurisphaera tokodaii (strain DSM 16993 / JCM 10545 / NBRC 100140 / 7) (Sulfolobus tokodaii)	409	50
Q96YK6	2E0C_A	L2	E10	K170	D173	K228	K260/V251	K369	K4	E10	K170	D173	K228	N257	K369	L	E	K	D	K	V*	K	K	E	K	D	K	N	K	Sulfurisphaera tokodaii (strain DSM 16993 / JCM 10545 / NBRC 100140 / 7) (Sulfolobus tokodaii)	409	50
Q96YK6	2E5M_A	L2	E10	K170	D173	K228	K260/V251	K369	K4	E10	K170	D173	K228	N257	K369	L	E	K	D	K	V*	K	K	E	K	D	K	N	K	Sulfurisphaera tokodaii (strain DSM 16993 / JCM 10545 / NBRC 100140 / 7) (Sulfolobus tokodaii)	409	50
Q9YE81	1TYO_A	E13	S21	R180	R183	K238	Y270/V261	Y383	E13/10	S21/18	R180/177	R183/180	K238/235	K269/266	Y384/381	E	S	R	R	K	V*	Y	E	S	R	R	K	K	Y	Aeropyrum pernix (strain ATCC 700893 / DSM 11879 / JCM 9820 / NBRC 100138 / K1)	435	49
Q9YE81	1V94_B	E13	S21	R180	R183	K238	Y270/V261	Y383	E13/10	S21/18	R180/177	R183/180	K238/235	K269/266	Y384/381	E	S	R	R	K	V*	Y	E	S	R	R	K	K	Y	Aeropyrum pernix (strain ATCC 700893 / DSM 11879 / JCM 9820 / NBRC 100138 / K1)	435	49
Q9YE81	1XGV_A	E13	S21	R180	R183	K238	Y270/V261	Y383	E13/10	S21/18	R180/177	R183/180	K238/235	K269/266	Y384/381	E	S	R	R	K	V*	Y	E	S	R	R	K	K	Y	Aeropyrum pernix (strain ATCC 700893 / DSM 11879 / JCM 9820 / NBRC 100138 / K1)	435	49
Q9YE81	1XKD_B	E13	S21	R180	R183	K238	Y270/V261	Y383	E13/10	S21/18	R180/177	R183/180	K238/235	K269/266	Y384/381	E	S	R	R	K	V*	Y	E	S	R	R	K	K	Y	Aeropyrum pernix (strain ATCC 700893 / DSM 11879 / JCM 9820 / NBRC 100138 / K1)	435	49
* indicates residue in 3D via manual inspection

## Sheet: KatE
UniProt ID	PDB ID_chain	3D conservation (FATCAT/Visual inspection in 3D)		1D conservation (numbering: PDB/UniProt)		3D conservation		1D conservation		Organism	Sequence Length	% Sequence Identity (PDB)
P15202	1A4E_C	0	0	K3	V11	0	0	K	V	Saccharomyces cerevisiae (strain ATCC 204508 / S288c) (Baker's yeast)	488	39
P21179	1CF9_A	K56	K64	K56	K64	K	K	K	K	Escherichia coli (strain K12)	753	100
P04040	1DGB_D	E17/0	0	D3	Q11	0*	0	D	Q	Homo sapiens (Human)	498	45
P04040	1DGF_C	E17/0	0	D3	Q11	0*	0	D	Q	Homo sapiens (Human)	497	45
P04040	1DGG_A	E17/0	0	D3	Q11	0*	0	D	Q	Homo sapiens (Human)	497	45
P04040	1DGH_B	E17/0	0	D3	Q11	0*	0	D	Q	Homo sapiens (Human)	498	45
P42321	1E93_A	0	0	0	0	0	0	0	0	Proteus mirabilis	484	41
P04040	1F4J_B	0	0	D3	Q11	0	0	D	Q	Homo sapiens (Human)	527	45
P21179	1GG9_B	K56	K64	K56	K64	K	K	K	K	Escherichia coli (strain K12)	753	100
P21179	1GGE_B	K56	K64	K56	K64	K	K	K	K	Escherichia coli (strain K12)	753	100
P21179	1GGF_D	K56	K64	K56	K64	K	K	K	K	Escherichia coli (strain K12)	753	100
P21179	1GGH_B	K56	K64	K56	K64	K	K	K	K	Escherichia coli (strain K12)	753	100
P21179	1GGJ_B	K56	K64	K56	K64	K	K	K	K	Escherichia coli (strain K12)	753	100
P21179	1GGK_A	K56	K64	K56	K64	K	K	K	K	Escherichia coli (strain K12)	753	100
P29422	1GWE_A	0	0	0	0	0	0	0	0	Micrococcus luteus (Micrococcus lysodeikticus)	503	38
P29422	1GWF_A	0	0	0	0	0	0	0	0	Micrococcus luteus (Micrococcus lysodeikticus)	503	38
P29422	1GWH_A	0	0	0	0	0	0	0	0	Micrococcus luteus (Micrococcus lysodeikticus)	503	38
P42321	1H6N_A	0	0	0	0	0	0	0	0	Proteus mirabilis	484	41
P42321	1H7K_A	0	0	0	0	0	0	0	0	Proteus mirabilis	483	41
P29422	1HBZ_A	0	0	0	0	0	0	0	0	Micrococcus luteus (Micrococcus lysodeikticus)	498	38
P21179	1IPH_A	K56	K64	K56	K64	K	K	K	K	Escherichia coli (strain K12)	753	100
P46206	1M7S_B	0	0	T20	0	0	0	T	0	Pseudomonas syringae pv. syringae	484	45
P42321	1M85_A	0	0	0	0	0	0	0	0	Proteus mirabilis	484	41
P42321	1MQF_A	0	0	0	0	0	0	0	0	Proteus mirabilis	484	41
P42321	1NM0_A	0	0	0	0	0	0	0	0	Proteus mirabilis	484	41
P21179	1P7Y_A	K56	K64	K56	K64	K	K	K	K	Escherichia coli (strain K12)	753	100
P21179	1P7Z_A	K56	K64	K56	K64	K	K	K	K	Escherichia coli (strain K12)	753	100
P21179	1P80_A	K56	K64	K56	K64	K	K	K	K	Escherichia coli (strain K12)	753	100
P21179	1P81_B	K56	K64	K56	K64	K	K	K	K	Escherichia coli (strain K12)	753	100
P21179	1QF7_A	K56	K64	K56	K64	K	K	K	K	Escherichia coli (strain K12)	753	100
P04040	1QQW_D	E17/0	0	D3	Q11	0*	0	D	Q	Homo sapiens (Human)	527	45
P77872	1QWL_B	0	0	0	0	0	0	0	0	Helicobacter pylori (strain ATCC 700392 / 26695) (Campylobacter pylori)	505	44
P77872	1QWM_B	0	0	0	0	0	0	0	0	Helicobacter pylori (strain ATCC 700392 / 26695) (Campylobacter pylori)	505	44
P21179	1QWS_A	K56	K64	K56	K64	K	K	K	K	Escherichia coli (strain K12)	753	100
Q834P5	1SI8_C	0	0	0	0	0	0	0	0	Enterococcus faecalis (strain ATCC 700802 / V583)	484	45
Q9C168	1SY7_B	0	0	K24	0	0	0	K	0	Neurospora crassa (strain ATCC 24698 / 74-OR23-1A / CBS 708.71 / DSM 1257 / FGSC 987)	715	47
P00432	1TGU_B	E16/0	0	D2/3	Q10/11	0*	0	D	Q	Bos taurus (Bovine)	506	46
P00432	1TH2_A	E16/0	0	D2/3	Q10/11	0*	0	D	Q	Bos taurus (Bovine)	506	46
P00432	1TH3_B	E16/0	0	D2/3	Q10/11	0*	0	D	Q	Bos taurus (Bovine)	506	46
P00432	1TH4_A	E16/0	0	D2/3	Q10/11	0*	0	D	Q	Bos taurus (Bovine)	506	46
P21179	1YE9_C	0	0	t	t	0	0	t	t	Escherichia coli (strain K12)	259	100
P77872	2A9E_B	0	0	0	0	0	0	0	0	Helicobacter pylori (strain ATCC 700392 / 26695) (Campylobacter pylori)	505	44
P42321	2CAG_A	0	0	0	0	0	0	0	0	Proteus mirabilis	484	41
P42321	2CAH_A	0	0	0	0	0	0	0	0	Proteus mirabilis	484	41
P77872	2IQF_B	0	0	0	0	0	0	0	0	Helicobacter pylori (strain ATCC 700392 / 26695) (Campylobacter pylori)	505	44
Q3LSM1	2ISA_H	0	0	0	0	0	0	0	0	Aliivibrio salmonicida (strain LFI1238) (Vibrio salmonicida (strain LFI1238))	483	41
D9N167	2IUF_E	0	0	0	0	0	0	0	0	Penicillium janthinellum (Penicillium vitale)	688	44
A2A136	2J2M_D	0	0	0	0	0	0	0	0	Exiguobacterium oxidotolerans	491	43
D9N167	2XF2_A	0	0	0	0	0	0	0	0	Penicillium janthinellum (Penicillium vitale)	688	44
P30263	2XQ1_M	0	0	0	0	0	0	0	0	Pichia angusta (Yeast) (Hansenula polymorpha)	509	41
Q9C169	3EJ6_A	0	A39	R31	A39	0	A	R	A	Neurospora crassa (strain ATCC 24698 / 74-OR23-1A / CBS 708.71 / DSM 1257 / FGSC 987)	688	45
P42321	3HB6_A	0	0	0	0	0	0	0	0	Proteus mirabilis	484	41
P00432	3J7B_C	E16/0	0	D2/3	Q10/11	0*	0	D	Q	Bos taurus (Bovine)	527	46
P00432	3NWL_C	E16/0	0	D2/3	Q10/11	0*	0	D	Q	Bos taurus (Bovine)	527	46
P21179	3P9P_A	K56	K64	K56	K64	K	K	K	K	Escherichia coli (strain K12)	753	100
P21179	3P9Q_B	K56	K64	K56	K64	K	K	K	K	Escherichia coli (strain K12)	753	99
P21179	3P9R_B	K56	K64	K56	K64	K	K	K	K	Escherichia coli (strain K12)	753	100
P21179	3P9S_B	K56	K64	K56	K64	K	K	K	K	Escherichia coli (strain K12)	753	100
P21179	3PQ2_B	K56	K64	K56	K64	K	K	K	K	Escherichia coli (strain K12)	753	99
P21179	3PQ3_B	K56	K64	K56	K64	K	K	K	K	Escherichia coli (strain K12)	753	99
P21179	3PQ4_B	K56	K64	K56	K64	K	K	K	K	Escherichia coli (strain K12)	753	99
P21179	3PQ5_B	K56	K64	K56	K64	K	K	K	K	Escherichia coli (strain K12)	753	99
P21179	3PQ6_B	K56	K64	K56	K64	K	K	K	K	Escherichia coli (strain K12)	753	99
P21179	3PQ7_B	K56	K64	K56	K64	K	K	K	K	Escherichia coli (strain K12)	753	99
P21179	3PQ8_B	K56	K64	K56	K64	K	K	K	K	Escherichia coli (strain K12)	753	99
P00432	3RE8_C	E16/0	0	D2/3	Q10/11	0*	0	D	Q	Bos taurus (Bovine)	499	46
P00432	3RGP_D	E16/0	0	D2/3	Q10/11	0*	0	D	Q	Bos taurus (Bovine)	499	46
P00432	3RGS_C	E16/0	0	D2/3	Q10/11	0*	0	D	Q	Bos taurus (Bovine)	499	46
P21179	3TTT_B	K56	K64	K56	K64	K	K	K	K	Escherichia coli (strain K12)	753	100
P21179	3TTU_B	K56	K64	K56	K64	K	K	K	K	Escherichia coli (strain K12)	753	100
P21179	3TTV_B	K56	K64	K56	K64	K	K	K	K	Escherichia coli (strain K12)	753	100
P21179	3TTW_B	K56	K64	K56	K64	K	K	K	K	Escherichia coli (strain K12)	753	100
P21179	3TTX_B	K56	K64	K56	K64	K	K	K	K	Escherichia coli (strain K12)	753	100
P21179	3VU3_A	K56	K64	K56	K64	K	K	K	K	Escherichia coli (strain K12)	102	100
Q9C169	3ZJ4_D	0	0	R31	A39	0	0	R	A	Neurospora crassa (strain ATCC 24698 / 74-OR23-1A / CBS 708.71 / DSM 1257 / FGSC 987)	746	45
Q9C169	3ZJ5_D	0	0	R31	A39	0	0	R	A	Neurospora crassa (strain ATCC 24698 / 74-OR23-1A / CBS 708.71 / DSM 1257 / FGSC 987)	746	45
Q9C169	4AJ9_B	0	0	R31	A39	0	0	R	A	Neurospora crassa (strain ATCC 24698 / 74-OR23-1A / CBS 708.71 / DSM 1257 / FGSC 987)	682	45
M4GGR5	4AUE_A	0	0	Q33	P41	0	0	Q	P	Mycothermus thermophilus	717	44
M4GGR6	4AUL_B	0	0	0	0	0	0	0	0	Mycothermus thermophilus	719	43
M4GGR7	4AUM_D	0	0	0	0	0	0	0	0	Mycothermus thermophilus	719	43
M4GGR8	4AUN_A	0	0	0	0	0	0	0	0	Mycothermus thermophilus	719	43
R4GRT6	4B2Y_B	0	0	0	0	0	0	0	0	Mycothermus thermophilus	719	43
R4GRT7	4B31_B	0	0	0	0	0	0	0	0	Mycothermus thermophilus	719	43
R4GRT8	4B40_D	0	0	0	0	0	0	0	0	Mycothermus thermophilus	719	43
R4GRT9	4B5K_D	0	0	0	0	0	0	0	0	Mycothermus thermophilus	719	43
M4GGR5	4B7A_D	0	0	Q33	P41	0	0	Q	P	Mycothermus thermophilus	719	43
A0A0U4WRC5	4B7F_C	0	A7	0	K4	0	A	0	K	Corynebacterium glutamicum ATCC 13032	515	43
A0A0U4WRC5	4B7G_C	0	A7	0	K4	0	A	0	K	Corynebacterium glutamicum	515	43
A0A0U4WRC5	4B7H_C	0	A7	0	K4	0	A	0	K	Corynebacterium glutamicum ATCC 13032	515	43
P21179	4BFL_D	K56	K64	K56	K64	K	K	K	K	Escherichia coli (strain K12)	753	100
Q9C169	4BIM_A	0	0	R31	A39	0	0	R	A	Neurospora crassa (strain ATCC 24698 / 74-OR23-1A / CBS 708.71 / DSM 1257 / FGSC 987)	746	45
P00432	4BLC_A	E16/0	0	D2/3	Q10/11	0*	0	D	Q	Bos taurus (Bovine)	506	46
Q59337	4CAB_A	0	0	0	0	0	0	0	0	Deinococcus radiodurans (strain ATCC 13939 / DSM 20539 / JCM 16871 / LMG 4051 / NBRC 15346 / NCIMB 9279 / R1 / VKM B-1422)	536	41
O52762	4E37_D	0	0	0	0	0	0	0	0	Pseudomonas aeruginosa (strain ATCC 15692 / DSM 22644 / CIP 104116 / JCM 14847 / LMG 12228 / 1C / PRS 101 / PAO1)	484	41
P21179	4ENP_A	K56	K64	K56	K64	K	K	K	K	Escherichia coli (strain K12)	753	100
P21179	4ENQ_A	K56	K64	K56	K64	K	K	K	K	Escherichia coli (strain K12)	753	100
P21179	4ENR_A	K56	K64	K56	K64	K	K	K	K	Escherichia coli (strain K12)	753	100
P21179	4ENS_A	K56	K64	K56	K64	K	K	K	K	Escherichia coli (strain K12)	753	100
P21179	4ENT_B	K56	K64	K56	K64	K	K	K	K	Escherichia coli (strain K12)	753	100
P21179	4ENU_A	K56	K64	K56	K64	K	K	K	K	Escherichia coli (strain K12)	753	100
P21179	4ENV_B	K56	K64	K56	K64	K	K	K	K	Escherichia coli (strain K12)	753	100
P21179	4ENW_B	K56	K64	K56	K64	K	K	K	K	Escherichia coli (strain K12)	753	100
none	4QOL_B	0	0	0	0	0	0	0	0	Bacillus pumilus	491	51
none	4QOM_D	0	0	0	0	0	0	0	0	Bacillus pumilus	491	51
none	4QON_D	0	0	0	0	0	0	0	0	Bacillus pumilus	491	51
none	4QOO_D	0	0	0	0	0	0	0	0	Bacillus pumilus	491	51
none	4QOP_D	0	0	0	0	0	0	0	0	Bacillus pumilus	491	51
none	4QOQ_D	0	0	0	0	0	0	0	0	Bacillus pumilus	491	51
none	4QOR_B	0	0	0	0	0	0	0	0	Bacillus pumilus	491	51
P21179	5BV2_P	K56	K64	K56	K64	K	K	K	K	Escherichia coli (strain K12)	753	99
P00432	5GKN_C	E16/0	0	D2/3	Q10/11	0*	0	D	Q	Bos taurus (Bovine)	527	46
M4GGR7	5XVZ_B	0	0	0	0	0	0	0	0	Mycothermus thermophilus	678	44
M4GGR7	5XY4_B	0	0	0	0	0	0	0	0	Mycothermus thermophilus	678	44
M4GGR7	5XZM_B	0	0	0	0	0	0	0	0	Mycothermus thermophilus	678	45
M4GGR7	5XZN_B	0	0	0	0	0	0	0	0	Mycothermus thermophilus	678	44
M4GGR7	5Y17_D	0	0	0	0	0	0	0	0	Mycothermus thermophilus	678	44
M4GGR5	5YEM_B	0	0	Q33	P41	0	0	Q	P	Mycothermus thermophilus	678	44
M4GGR7	5ZZ1_B	0	0	0	0	0	0	0	0	Mycothermus thermophilus	719	43
P21179	6BY0_A	K56	K64	K56	K64	K	K	K	K	Escherichia coli (strain K12)	753	100
P00432	6JNT_A	E16/0	0	D2/3	Q10/11	0*	0	D	Q	Bos taurus (Bovine)	527	46
P00432	6JNU_C	E16/0	0	D2/3	Q10/11	0*	0	D	Q	Bos taurus (Bovine)	527	46
W1F4G9	6JQQ_C	K56	K64	K56	K64	K	K	K	K	Escherichia coli ISC7	753	99
A0A6I8WFM0	6LFK_D	K56	K64	K56	K64	K	K	K	K	Escherichia coli	750	65
Q9C169	6NSW_C	0	0	R31	A39	0	0	R	A	Neurospora crassa (strain ATCC 24698 / 74-OR23-1A / CBS 708.71 / DSM 1257 / FGSC 987)	719	45
Q9C169	6NSY_C	0	0	R31	A39	0	0	R	A	Neurospora crassa (strain ATCC 24698 / 74-OR23-1A / CBS 708.71 / DSM 1257 / FGSC 987)	719	45
Q9C169	6NSZ_C	0	0	R31	A39	0	0	R	A	Neurospora crassa (strain ATCC 24698 / 74-OR23-1A / CBS 708.71 / DSM 1257 / FGSC 987)	719	45
Q9C169	6NT0_C	0	0	R31	A39	0	0	R	A	Neurospora crassa (strain ATCC 24698 / 74-OR23-1A / CBS 708.71 / DSM 1257 / FGSC 987)	719	45
Q9C169	6NT1_C	0	0	R31	A39	0	0	R	A	Neurospora crassa (strain ATCC 24698 / 74-OR23-1A / CBS 708.71 / DSM 1257 / FGSC 987)	719	45
P00432	6PM7_B	E16/0	0	D2/3	Q10/11	0*	0	D	Q	Bos taurus (Bovine)	527	46
P00432	6PO0_A	E16/0	0	D2/3	Q10/11	0*	0	D	Q	Bos taurus (Bovine)	527	46
A0A031LXI5	6PT7_A	0	0	0	0	0	0	0	0	Acinetobacter sp. Ver3	500	41
C1PHG1	6RJN_C	0	0	0	0	0	0	0	0	Komagataella pastoris (Yeast) (Pichia pastoris)	512	37
Q6CR58	6RJR_A	0	0	0	P4	0	0	0	P	Kluyveromyces lactis (strain ATCC 8585 / CBS 2359 / DSM 70799 / NBRC 1267 / NRRL Y-1140 / WM37) (Yeast) (Candida sphaerica)	537	38
P21179	6ZTV_C	K56	K64	K56	K64	K	K	K	K	Escherichia coli (strain K12)	753	100
P21179	6ZTW_E	K56	K64	K56	K64	K	K	K	K	Escherichia coli (strain K12)	753	100
P21179	6ZTX_B	K56	K64	K56	K64	K	K	K	K	Escherichia coli (strain K12)	753	99
P00432	7CAT_A	E16/0	0	D2/3	Q10/11	0*	0	D	Q	Bos taurus (Bovine)	506	46
P00432	7DI8_D	E16/0	0	D2/3	Q10/11	0*	0	D	Q	Bos taurus (Bovine)	527	46
P00432	8CAT_A	E16/0	0	D2/3	Q10/11	0*	0	D	Q	Bos taurus (Bovine)	506	46
t=truncated protein
* indicates residue in 3D via manual inspection

## Sheet: Fmt
UniProt ID	PDB ID_chain	3D conservation		1D conservation		3D conservation		1D conservation		Organism	Sequence Length	% Sequence Identity (PDB)
A0A0H2UKZ6	4S1N_A	0	0	R39	A40	0	0	R	A	Streptococcus pneumoniae serotype 4 (strain ATCC BAA-334 / TIGR4)	184	33
A3DHJ7	1ZGH_A	0	0	K18	F19	0	0	K	F	Hungateiclostridium thermocellum (strain ATCC 27405 / DSM 1237 / JCM 9322 / NBRC 103400 / NCIMB 10682 / NRRL B-4536 / VPI 7372) (Clostridium thermocellum)	260	32
E3NZ06	4QPC_A	0	D36	A43	I44	0	D	A	I	Danio rerio (Zebrafish) (Brachydanio rerio)	318	29
E3NZ06	4QPD_B	0	D36	A43	I44	0	D	A	I	Danio rerio (Zebrafish) (Brachydanio rerio)	318	30
E3NZ06	4R8V_A	0	D36	A43	I44	0	D	A	I	Danio rerio (Zebrafish) (Brachydanio rerio)	318	30
E3NZ06	4TS4_A	0	0	A43	I44	0	0	A	I	Danio rerio (Zebrafish) (Brachydanio rerio)	318	30
E3NZ06	4TT8_A	0	D36	A43	I44	0	D	A	I	Danio rerio (Zebrafish) (Brachydanio rerio)	318	30
E3NZ06	4TTS_A	0	0	A43	I44	0	0	A	I	Danio rerio (Zebrafish) (Brachydanio rerio)	318	29
O75891	2BW0_A	0	D36	G43	L44	0	D	G	L	Homo sapiens (Human)	329	33
O75891	2CFI_A	0	D36	G43	L44	0	D	G	L	Homo sapiens (Human)	329	33
O85732	5UAI_C	Q45	K46	Q45	K46	Q	K	Q	K	Pseudomonas aeruginosa (strain ATCC 15692 / DSM 22644 / CIP 104116 / JCM 14847 / LMG 12228 / 1C / PRS 101 / PAO1)	322	60
P23882	1fmt and 2fmt	K45	K46	K45	K46	K	K	K	K	Escherichia coli (strain K12)	314	100
P28037	1S3I_A	0	D36	G43	L44	0	D	G	L	Rattus norvegicus (Rat)	310	34
P9WKZ3	4PZU_D	0	0	L15	A16	0	0	L	A	Mycobacterium tuberculosis (strain ATCC 25618 / H37Rv)	256	31
P9WKZ3	4Q12_B	0	0	L15	A16	0	0	L	A	Mycobacterium tuberculosis (strain ATCC 25618 / H37Rv)	256	31
P9WKZ3	5VYQ_B	0	0	L15	A16	0	0	L	A	Mycobacterium tuberculosis (strain ATCC 25618 / H37Rv)	234	31
Q70LM7	5ES5_B	0	0	0	0	0	0	0	0	Brevibacillus parabrevis	776	34
Q70LM7	5ES6_A	0	0	0	0	0	0	0	0	Brevibacillus parabrevis	685	34
Q70LM7	5ES7_A	0	0	0	0	0	0	0	0	Brevibacillus parabrevis	685	34
Q70LM7	5ES8_B	0	0	0	0	0	0	0	0	Brevibacillus parabrevis	776	34
Q70LM7	5ES9_A	0	0	0	0	0	0	0	0	Brevibacillus parabrevis	776	34
Q70LM7	5JNF_A	0	0	0	0	0	0	0	0	Brevibacillus parabrevis	587	34
Q70LM7	6MFW_A	0	0	0	0	0	0	0	0	Brevibacillus parabrevis	1210	34
Q70LM7	6MFX_A	0	0	0	0	0	0	0	0	Brevibacillus parabrevis	1210	34
Q70LM7	6MFY_A	0	0	0	0	0	0	0	0	Brevibacillus parabrevis	1728	34
Q70LM7	6MFZ_B	0	0	0	0	0	0	0	0	Brevibacillus parabrevis	1814	34
Q70LM7	6MG0_A	0	0	0	0	0	0	0	0	Brevibacillus parabrevis	1728	34
Q70LM7	6ULZ_A	0	0	0	0	0	0	0	0	Brevibacillus parabrevis	687	34
Q81WH2	4IQF_B	K42	V43	K42	V43	K	V	K	V	Bacillus anthracis	317	42
Q83AA8	3TQQ_A	d	d	Q43	K44	d	d	Q	K	Coxiella burnetii (strain RSA 493 / Nine Mile phase I)	314	53
Q83AY9	3TQR_A	0	0	R49	A50	0	0	R	A	Coxiella burnetii (strain RSA 493 / Nine Mile phase I)	215	37
Q88LI9	3NRB_A	0	0	V131	S132	0	0	V	S	Pseudomonas putida (strain ATCC 47054 / DSM 6125 / NCIMB 11950 / KT2440)	287	32
Q8ZJ80	3R8X_A	d	d	N45	K46	d	d	N	K	Yersinia pestis	318	76
Q9KF54	3P9X_B	0	0	R46	V47	0	0	R	V	Bacillus halodurans (strain ATCC BAA-125 / DSM 18197 / FERM 7344 / JCM 9153 / C-125)	211	32
Q9KVU4	3Q0I_A	d	d	K45	K46	d	d	K	K	Vibrio cholerae serotype O1 (strain ATCC 39315 / El Tor Inaba N16961)	318	64
d = disordered
* indicates residue in 3D via manual inspection
Bolded entries indicate sequence identity less than 30%
