# Supplementary material for: Investigation of the Importance of Protein 3D Structure for Assessing Conservation of Lysine Acetylation Sites in Protein Homologs
Source: Front Microbiol. 2022 Jan 31;12:805181. doi: 10.3389/fmicb.2021.805181 (PMC8843374; doi:10.3389/fmicb.2021.805181)
Supplement: Supplementary file 14 [file Table_2.XLSX]

## Sheet: Adk
UniProt ID	PDB ID_chain	3D conservation						1D conservation						Organism	Taxonomy	Sequence Length	% Sequence Identity (PDB)
		K136	K141	K145	K157	K192	K211	K136	K141	K145	K157	K192	K211
A0A0J9X1X4	3X2S_A	1	1	1	1	1	1	1	1	1	1	1	1	Escherichia coli str. K-12 substr. MDS42	Gram negative	214	98
A0A2R2JFU5	5X6K_A	0	0	0	0	0	0	0	0	0	0	0	0	Notothenia coriiceps	Eukaryote	195	35
A0A2R2JFU6	5X6L_A	0	0	0	0	0	0	0	0	0	0	0	0	Notothenia coriiceps	Eukaryote	195	36
A0A452CSM2	5YCD_A	0	0	0	0	0	1	0	0	0	0	0	1	Poecilia reticulata	Eukaryote	193	34
A7ZIN4	6HAP_A	1	1	1	1	1	1	1	1	1	1	1	1	Escherichia coli O139:H28 (strain E24377A / ETEC)	Gram negative	214	98
C7U112	3L0S_C	0	0	0	0	0	0	1	0	0	0	0	0	Desulfovibrio gigas	Gram negative	223	33
G4V9S0	3UMF_A	0	0	0	0	1	0	0	0	0	0	1	1	Schistosoma mansoni (Blood fluke)	Eukaryote	217	33
M4AA20	5YCF_B	0	0	0	0	0	1	0	0	0	0	0	1	Xiphophorus maculatus (Southern platyfish) (Platypoecilus maculatus)	Eukaryote	193	35
None	4JZK_A	1	1	1	1	1	1	1	1	1	1	1	1	Escherichia coli O104:H4 str. 2009EL-2071	Gram negative	214	100
O66490	4JL5_A	1	0	1	0	0	0	1	0	0	0	0	0	Aquifex aeolicus (strain VF5)	Gram negative	203	44
P00568	2C95_A	0	0	0	0	0	0	0	0	0	0	0	0	Homo sapiens (Human)	Eukaryote	196	35
P00571	3ADK_A	0	0	0	0	0	0	0	0	0	0	0	0	Sus scrofa (Pig)	Eukaryote	195	36
P07170	1AKY_A	0	1	1	0	0	0	0	1	1	0	0	0	Saccharomyces cerevisiae (strain ATCC 204508 / S288c) (Baker's yeast)	Eukaryote	220	46
P08166	1AK2_A	0	1	1	0	0	0	0	0	0	0	0	0	Bos taurus (Bovine)	Eukaryote	233	53
P08760	2AK3_A	0	1	0	0	0	0	0	1	0	0	0	0	Bos taurus (Bovine)	Eukaryote	226	44
P16304	4QBG_B	0	1	0	0	0	0	0	1	0	0	0	0	Bacillus subtilis (strain 168)	Gram positive	217	47
P27142	1ZIN_A	0	0	0	0	0	0	0	0	0	0	0	0	Geobacillus stearothermophilus (Bacillus stearothermophilus)	Gram positive	217	45
P27144	2BBW_B	0	0	0	0	0	0	0	0	0	0	0	0	Homo sapiens (Human)	Eukaryote	246	41
P30085	1TEV_A	0	0	0	0	1	0	0	0	1	0	1	0	Homo sapiens (Human)	Eukaryote	196	32
P43188	1ZAK_B	1	0	0	0	0	0	1	0	0	0	0	0	Zea mays (Maize)	Eukaryote	222	43
P54819	2C9Y_A	0	1	1	0	0	0	0	1	1	0	0	0	Homo sapiens (Human)	Eukaryote	242	54
P69441	1AKE_A	1	1	1	1	1	1	1	1	1	1	1	1	Escherichia coli (strain K12)	Gram negative	214	100
P84139	1S3G_A	0	0	1	0	0	0	0	0	1	0	0	0	Sporosarcina globispora (Bacillus globisporus)	Gram positive	217	49
P9WKF5	2CDN_A	0	0	0	0	0	0	0	0	0	0	0	0	Mycobacterium tuberculosis (strain ATCC 25618 / H37Rv)	Gram variable	201	38
Q04ML5	4NU0_B	0	0	1	0	0	1	0	0	0	0	0	1	Streptococcus pneumoniae serotype 2 (strain D39 / NCTC 7466)	Gram positive	217	39
Q3JVB1	3GMT_A	1	1	1	0	0	0	1	1	1	0	0	0	Burkholderia pseudomallei (strain 1710b)	Gram negative	230	64
Q5CRC5	3BE4_A	1	1	0	0	0	1	1	1	0	0	1	1	Cryptosporidium parvum (strain Iowa II)	Eukaryote	217	49
Q5NFR4	4PZL_D	1	1	1	0	1	0	1	1	1	0	1	0	Francisella tularensis subsp. tularensis (strain SCHU S4 / Schu 4)	Gram negative	242	58
Q5SHQ9	3CM0_A	0	0	0	0	0	0	0	0	0	0	1	0	Thermus thermophilus (strain HB8 / ATCC 27634 / DSM 579)	Gram negative	186	38
Q68EH2	5XZ2_A	0	0	0	0	0	1	0	0	0	0	0	1	Danio rerio (Zebrafish) (Brachydanio rerio)	Eukaryote	196	34
Q6B341	3FB4_A	0	0	0	0	0	0	0	0	0	0	0	0	Jeotgalibacillus marinus	Gram positive	216	49
Q6LTE1	4K46_A	0	1	1	0	0	1	0	1	1	0	0	1	Photobacterium profundum (strain SS9)	Gram negative	214	73
Q7Z0H0	3TLX_A	0	1	0	0	0	0	0	1	0	0	0	1	Plasmodium falciparum	Eukaryote	243	44
Q9KTB7	4NP6_B	0	1	1	0	0	1	0	1	1	0	0	1	Vibrio cholerae serotype O1 (strain ATCC 39315 / El Tor Inaba N16961)	Gram negative	217	74
Q9UIJ7	6ZJE_A	0	1	0	0	0	0	0	1	0	0	0	0	Homo sapiens (Human)	Eukaryote	227	99
Q9Y6K8	2BWJ_A	0	0	0	0	0	0	0	0	0	0	0	0	Homo sapiens (Human)	Eukaryote	199	30
synthetic construct	5G3Y_A	0	1	0	0	0	0	0	1	0	0	0	0	synthetic construct ancestor 1	Synthetic	226	57
synthetic construct	5G3Z_A	0	1	0	0	0	0	0	1	0	0	0	0	synthetic construct ancestor 3	Synthetic	217	50
synthetic construct	5G40_A	0	1	0	0	0	0	0	1	0	0	0	0	synthetic construct ancestor 4	Synthetic	223	49
	Total Ks	9	19	14	4	7	11	10	18	12	4	9	13
	minus E. coli and replicates	5	15	10	0	3	7	6	14	8	0	5	9
	% conserved	14.7059	44.1176	29.4118	0	8.82353	20.5882	17.6471	41.1765	23.5294	0	14.7059	26.4706
	Gram negative	3	4	5	0	1	2	4	4	4	0	2	2
	Gram positive	0	1	2	0	0	1	0	1	1	0	0	1
	Eukaryote	2	7	3	0	2	4	2	6	3	0	3	6
	Archaea	0	0	0	0	0	0	0	0	0	0	0	0
	Gram variable	0	0	0	0	0	0	0	0	0	0	0	0
	Synthetic	0	3	0	0	0	0	0	3	0	0	0	0
Dark Yellow highlighting indicates replicate sequences or E. coli sequences, which were not included in the tally.
Bolded Red 1 indicates K in 3D from manual analysis

## Sheet: Icd
UniProt ID	PDB ID_chain	3D conservation							1D conservation							Organism	Taxonomy	Sequence Length	% Sequence Identity (PDB)
		K4	K12	K174	K177	K235	K265	K378	K4	K12	K174	K177	K235	K265	K378
O29610	2IV0_B	1	0	1	0	1	0	1	1	0	1	0	1	1	1	Archaeoglobus fulgidus (strain ATCC 49558 / VC-16 / DSM 4304 / JCM 9628 / NBRC 100126)	Archaea	412	57
P08200	1AI2_A	1	1	1	1	1	1	1	1	1	1	1	1	1	1	Escherichia coli (strain K12)	Gram negative	416	100
P28834	3BLX_O	0	0	0	0	1	0	1	0	0	0	0	1	0	1	Saccharomyces cerevisiae (strain ATCC 204508 / S288c) (Baker's yeast)	Eukaryote	354	30
P33197	2D1C_B	0	0	0	0	1	0	0	0	1	0	0	1	0	0	Thermus thermophilus (strain HB8 / ATCC 27634 / DSM 579)	Gram negative	496	36
P39126	1HQS_B	0	0	1	0	1	0	1	0	0	1	0	1	0	1	Bacillus subtilis (strain 168)	Gram positive	423	67
P50213	6L59_A	0	0	0	0	0	0	0	0	0	0	0	0	0	0	Homo sapiens (Human)	Eukaryote	357	32
Q02NB5	5M2E_D	1	0	1	1	1	0	1	1	0	1	1	1	0	1	Pseudomonas aeruginosa (strain UCBPP-PA14)	Gram negative	418	79
Q3JV82	3DMS_A	0	0	1	1	1	1	0	0	0	1	1	1	1	0	Burkholderia pseudomallei (strain 1710b)	Gram negative	427	75
Q5JFV8	5HN3_A	0	0	0	0	0	0	0	0	0	0	0	0	0	0	Thermococcus kodakarensis (strain ATCC BAA-918 / JCM 12380 / KOD1) (Pyrococcus kodakaraensis (strain KOD1))	Archaea	353	30
Q5SIJ1	3ASJ_C	0	0	0	0	0	0	1	0	0	0	0	0	0	1	Thermus thermophilus (strain HB8 / ATCC 27634 / DSM 579)	Gram negative	334	32
Q5ZXB6	6C0E_B	1	0	1	0	1	0	0	1	0	1	0	1	0	0	Legionella pneumophila subsp. pneumophila (strain Philadelphia 1 / ATCC 33152 / DSM 7513)	Gram negative	419	75
Q72IW9	1X0L_A	0	0	0	0	0	0	1	0	0	0	0	0	0	1	Thermus thermophilus (strain HB27 / ATCC BAA-163 / DSM 7039)	Gram negative	333	32
Q8GAX0	2D4V_C	0	0	1	0	1	0	0	0	0	1	0	1	1	0	Acidithiobacillus thiooxidans (Thiobacillus thiooxidans)	Gram negative	429	61
Q96YK6	2E0C_A	0	0	1	0	1	0	1	1	0	1	0	1	0	1	Sulfurisphaera tokodaii (strain DSM 16993 / JCM 10545 / NBRC 100140 / 7) (Sulfolobus tokodaii)	Archaea	409	50
Q9YE81	1TYO_A	0	0	0	0	1	0	0	0	0	0	0	1	1	0	Aeropyrum pernix (strain ATCC 700893 / DSM 11879 / JCM 9820 / NBRC 100138 / K1)	Archaea	435	49
	Total Ks	4	1	8	3	11	2	8	5	2	8	3	11	5	8
	minus E. coli and replicates	3	0	7	2	10	1	7	4	1	7	2	10	4	7
	% conserved	21.4286	0	50	14.2857	71.4286	7.14286	50	28.5714	7.14286	50	14.2857	71.4286	28.5714	50
	Gram negative	2	0	4	2	5	1	3	2	1	4	2	5	2	3
	Gram positive	0	0	1	0	1	0	1	0	0	1	0	1	0	1
	Eukaryote	0	0	0	0	1	0	1	0	0	0	0	1	0	1
	Archaea	1	0	2	0	3	0	2	2	0	2	0	3	2	2
	Gram variable	0	0	0	0	0	0	0	0	0	0	0	0	0	0
	Synthetic	0	0	0	0	0	0	0	0	0	0	0	0	0	0
Dark Yellow highlighting indicates replicate sequences or E. coli sequences, which were not included in the tally.

## Sheet: KatE
UniProt ID	PDB ID_chain	3D conservation		1D conservation		Organism	Taxonomy	Sequence Length	% Sequence Identity (PDB)
		K56	K64	K56	K64
A0A031LXI5	6PT7_A	0	0	0	0	Acinetobacter sp. Ver3	Gram negative	500	41
A0A0U4WRC5	4B7F_C	0	0	0	1	Corynebacterium glutamicum ATCC 13032	Gram positive	515	43
A0A6I8WFM0	6LFK_D	1	1	1	1	Escherichia coli	Gram negative	750	65
A2A136	2J2M_D	0	0	0	0	Exiguobacterium oxidotolerans	Gram positive	491	43
C1PHG1	6RJN_C	0	0	0	0	Komagataella pastoris (Yeast) (Pichia pastoris)	Eukaryote	512	37
D9N167	2IUF_E	0	0	0	0	Penicillium janthinellum (Penicillium vitale)	Eukaryote	688	44
M4GGR5	4B7A_D	0	0	0	0	Mycothermus thermophilus	Eukaryote	719	43
M4GGR6	4AUL_B	0	0	0	0	Mycothermus thermophilus	Eukaryote	719	43
M4GGR7	4AUM_D	0	0	0	0	Mycothermus thermophilus	Eukaryote	719	43
M4GGR8	4AUN_A	0	0	0	0	Mycothermus thermophilus	Eukaryote	719	43
none	4QOL_B	0	0	0	0	Bacillus pumilus	Gram positive	491	51
none	4QOM_D	0	0	0	0	Bacillus pumilus	Gram positive	491	51
none	4QON_D	0	0	0	0	Bacillus pumilus	Gram positive	491	51
none	4QOO_D	0	0	0	0	Bacillus pumilus	Gram positive	491	51
none	4QOP_D	0	0	0	0	Bacillus pumilus	Gram positive	491	51
none	4QOQ_D	0	0	0	0	Bacillus pumilus	Gram positive	491	51
none	4QOR_B	0	0	0	0	Bacillus pumilus	Gram positive	491	51
O52762	4E37_D	0	0	0	0	Pseudomonas aeruginosa (strain ATCC 15692 / DSM 22644 / CIP 104116 / JCM 14847 / LMG 12228 / 1C / PRS 101 / PAO1)	Gram negative	484	41
P00432	3RGP_D	0	0	0	0	Bos taurus (Bovine)	Eukaryote	499	46
P04040	1DGB_D	0	0	0	0	Homo sapiens (Human)	Eukaryote	498	45
P15202	1A4E_C	0	0	1	0	Saccharomyces cerevisiae (strain ATCC 204508 / S288c) (Baker's yeast)	Eukaryote	488	39
P21179	1CF9_A	1	1	1	1	Escherichia coli (strain K12)	Gram negative	753	100
P29422	1GWE_A	0	0	0	0	Micrococcus luteus (Micrococcus lysodeikticus)	Gram positive	503	38
P30263	2XQ1_M	0	0	0	0	Pichia angusta (Yeast) (Hansenula polymorpha)	Eukaryote	509	41
P42321	1E93_A	0	0	0	0	Proteus mirabilis	Gram negative	484	41
P46206	1M7S_B	0	0	0	0	Pseudomonas syringae pv. syringae	Gram negative	484	45
P77872	1QWL_B	0	0	0	0	Helicobacter pylori (strain ATCC 700392 / 26695) (Campylobacter pylori)	Gram negative	505	44
Q3LSM1	2ISA_H	0	0	0	0	Aliivibrio salmonicida (strain LFI1238) (Vibrio salmonicida (strain LFI1238))	Gram negative	483	41
Q59337	4CAB_A	0	0	0	0	Deinococcus radiodurans (strain ATCC 13939 / DSM 20539 / JCM 16871 / LMG 4051 / NBRC 15346 / NCIMB 9279 / R1 / VKM B-1422)	Gram positive	536	41
Q6CR58	6RJR_A	0	0	0	0	Kluyveromyces lactis (strain ATCC 8585 / CBS 2359 / DSM 70799 / NBRC 1267 / NRRL Y-1140 / WM37) (Yeast) (Candida sphaerica)	Eukaryote	537	38
Q834P5	1SI8_C	0	0	0	0	Enterococcus faecalis (strain ATCC 700802 / V583)	Gram positive	484	45
Q9C168	1SY7_B	0	0	1	0	Neurospora crassa (strain ATCC 24698 / 74-OR23-1A / CBS 708.71 / DSM 1257 / FGSC 987)	Eukaryote	715	47
Q9C169	4AJ9_B	0	0	0	0	Neurospora crassa (strain ATCC 24698 / 74-OR23-1A / CBS 708.71 / DSM 1257 / FGSC 987)	Eukaryote	682	45
R4GRT6	4B2Y_B	0	0	0	0	Mycothermus thermophilus	Eukaryote	719	43
R4GRT7	4B31_B	0	0	0	0	Mycothermus thermophilus	Eukaryote	719	43
R4GRT8	4B40_D	0	0	0	0	Mycothermus thermophilus	Eukaryote	719	43
R4GRT9	4B5K_D	0	0	0	0	Mycothermus thermophilus	Eukaryote	719	43
W1F4G9	6JQQ_C	1	1	1	1	Escherichia coli ISC7	Gram negative	753	99
	Total Ks	3	3	5	4
	minus E. coli and replicates	0	0	2	1
	% conserved	0	0	9.09091	4.54545
	Gram negative	0	0	0	0
	Gram positive	0	0	0	1
	Eukaryote	0	0	2	0
	Archaea	0	0	0	0
	Gram variable	0	0	0	0
	Synthetic	0	0	0	0
Dark Yellow highlighting indicates replicate sequences or E. coli sequences, which were not included in the tally.

## Sheet: Fmt
UniProt ID	PDB ID_chain	3D conservation		1D conservation		Organism	Taxonomy	Sequence Length	% Sequence Identity (PDB)
		K45	K46	K45	K46
A0A0H2UKZ6	4S1N_A	0	0	0	0	Streptococcus pneumoniae serotype 4 (strain ATCC BAA-334 / TIGR4)	Gram positive	184	33
A3DHJ7	1ZGH_A	0	0	1	0	Hungateiclostridium thermocellum (strain ATCC 27405 / DSM 1237 / JCM 9322 / NBRC 103400 / NCIMB 10682 / NRRL B-4536 / VPI 7372) (Clostridium thermocellum)	Gram positive	260	32
E3NZ06	4TS4_A	0	0	0	0	Danio rerio (Zebrafish) (Brachydanio rerio)	Eukaryote	318	30
O75891	2BW0_A	0	0	0	0	Homo sapiens (Human)	Eukaryote	329	33
O85732	5UAI_C	0	1	0	1	Pseudomonas aeruginosa (strain ATCC 15692 / DSM 22644 / CIP 104116 / JCM 14847 / LMG 12228 / 1C / PRS 101 / PAO1)	Gram negative	322	60
P23882	1fmt and 2fmt	1	1	1	1	Escherichia coli (strain K12)	Gram negative	314	100
P28037	1S3I_A	0	0	0	0	Rattus norvegicus (Rat)	Eukaryote	310	34
P9WKZ3	4PZU_D	0	0	0	0	Mycobacterium tuberculosis (strain ATCC 25618 / H37Rv)	Gram variable	256	31
Q70LM7	6MFX_A	0	0	0	0	Brevibacillus parabrevis	Gram positive	1210	34
Q81WH2	4IQF_B	1	0	1	0	Bacillus anthracis	Gram positive	317	37
Q83AA8	3TQQ_A	d	d	0	1	Coxiella burnetii (strain RSA 493 / Nine Mile phase I)	Gram negative	314	42
Q83AY9	3TQR_A	0	0	0	0	Coxiella burnetii (strain RSA 493 / Nine Mile phase I)	Gram negative	215	53
Q88LI9	3NRB_A	0	0	0	0	Pseudomonas putida (strain ATCC 47054 / DSM 6125 / NCIMB 11950 / KT2440)	Gram negative	287	32
Q8ZJ80	3R8X_A	d	d	0	1	Yersinia pestis	Gram negative	318	76
Q9KF54	3P9X_B	0	0	0	0	Bacillus halodurans (strain ATCC BAA-125 / DSM 18197 / FERM 7344 / JCM 9153 / C-125)	Gram positive	211	32
Q9KVU4	3Q0I_A	d	d	1	1	Vibrio cholerae serotype O1 (strain ATCC 39315 / El Tor Inaba N16961)	Gram negative	318	64
	Total Ks	2	2	4	5
	minus E. coli and replicates	1	1	3	4
	% conserved	6.66667	6.66667	20	26.6667
	Gram negative	0	1	1	4
	Gram positive	1	0	2	0
	Eukaryote	0	0	0	0
	Archaea	0	0	0	0
	Gram variable	0	0	0	0
	Synthetic	0	0	0	0
d = disordered
Dark Yellow highlighting indicates replicate sequences or E. coli sequences, which were not included in the tally.
